# Supplementary material for: Prolyl Carboxypeptidase Maintains Receptor Tyrosine Kinase Signaling and Is a Potential Therapeutic Target in Triple Negative Breast Cancer
Source: Cancers (Basel). 2022 Jan 31;14(3):739. doi: 10.3390/cancers14030739 (PMC8833515; doi:10.3390/cancers14030739)
Supplement: Supplementary file 1 [file cancers-14-00739-s001.zip]

Archive with 2 entries (2 files):
- cancers-1537797 Original Blots.pdf
- cancers-1537797 supplementary.pdf
